# Supplementary material for: Improved Electrical Properties of EHD Jet-Patterned MoS2 Thin-Film Transistors with Printed Ag Electrodes on a High-k Dielectric
Source: Nanomaterials (Basel). 2023 Jan 1;13(1):194. doi: 10.3390/nano13010194 (PMC9824249; doi:10.3390/nano13010194)
Supplement: Supplementary file 1 [file nanomaterials-13-00194-s001.zip]

Archive with 1 entries (1 files):
- nanomaterials-2077593-supplementary.pdf
